# Supplementary material for: Multidimensional Predictors of Cancer-Related Fatigue Based on the Predisposing, Precipitating, and Perpetuating (3P) Model: A Systematic Review
Source: Cancers (Basel). 2023 Dec 17;15(24):5879. doi: 10.3390/cancers15245879 (PMC10741552; doi:10.3390/cancers15245879)
Supplement: Supplementary file 1 [file cancers-15-05879-s001.zip]

Archive with 1 entries (1 files):
- cancers-2631475-supplementary.pdf
